# Supplementary material for: Associations of frailty with partial and absolute sedentary behaviours among older adults: A STROBE-compliant analysis of modifiability by gender and age
Source: PLoS One. 2023 Oct 26;18(10):e0293482. doi: 10.1371/journal.pone.0293482 (PMC10602243; doi:10.1371/journal.pone.0293482)
Supplement: S1 Appendix — (ZIP) [file pone.0293482.s001.zip]

Archive with 8 entries (8 files):
- Appendix A.doc
- Appendix B.doc
- Appendix C.doc
- Appendix D.doc
- Appendix E.doc
- Appendix F.doc
- Appendix G.doc
- Appendix H.doc
